# Supplementary material for: Experimental indications of gardeners’ anecdotes that snails interfere with invasive slugs
Source: PeerJ. 2021 May 11;9:e11309. doi: 10.7717/peerj.11309 (PMC8121057; doi:10.7717/peerj.11309)
Supplement: Supplemental Information 1 [file peerj-09-11309-s001.csv]

pot_nr	ini_number	ini_weight	species	fin_number	fin_weight	ew_presence	w_regime	interaction	diff_weight	ew_ini_number	ew_ini_weight	ew_fin_number	ew_fin_weight	ew_diff_weight	soil_hum	soil_ec	soil_temp	herbivory_perc	add_food_weight	add_food	D15N	C13	Cndelta
1	5	6	A	5	12.8	presence	1day	No	1.36	2	9.4	2	11.32	0.96	30.62	2.35	20.73	0.65	0	N	3.841	28.58	-0.232697782
2	2	44	H	2	43.32	presence	1day	Yes	-0.34	2	6.6	1	3.55	0.25	31.67	1.93	20.63	0.76	0	N	6.294	25.028	-0.61851066
2	3	3	A	3	4.32	presence	1day	Yes	0.44	2	6.6	1	3.55	0.25	31.67	1.93	20.63	0.76	0	N	8.285	27.111	-0.718825779
3	4	73	H	4	70.07	absence	3day	No	-0.73	0	NA	NA	NA	NA	30.99	2.36	20.48	0.66	0	N	6.174	23.662	-0.86768915
4	4	78	H	4	76.57	presence	1day	No	-0.36	2	9	2	9.72	0.36	29.51	2.29	20.3	0.86	0	N	6.773	23.299	-0.978031507
5	4	88	H	4	88.07	presence	3day	No	0.02	2	12.1	1	3.54	NA	30.26	2.37	20.2	1	31.11	Y	6.714	24.222	-0.856288958
6	2	38	H	2	34.79	absence	3day	Yes	-1.61	0	NA	NA	NA	NA	32.08	2.35	19.95	0.63	0	N	6.439	27.407	-0.446139886
6	3	3	A	3	3.01	absence	3day	Yes	0	0	NA	NA	NA	NA	32.08	2.35	19.95	0.63	0	N	5.966	27.194	-0.44595687
7	5	5	A	5	6.67	presence	3day	No	0.33	2	8.2	2	10.19	1	29.13	2.49	19.78	0.6	0	N	6.014	25.463	-0.646295285
8	5	6	A	4	8.09	absence	1day	No	0.82	0	NA	NA	NA	NA	30.28	2.4	19.53	0.07	0	N	7.627	26.04	-0.711384313
9	5	6	A	5	7.47	absence	3day	No	0.29	0	NA	NA	NA	NA	25.82	2.33	19.25	0.08	0	N	5.76	26.482	-0.514937047
10	4	81	H	4	75.3	absence	1day	No	-1.43	0	NA	NA	NA	NA	32.59	2.55	19.15	0.81	0	N	6.315	23.582	-0.891671211
11	2	38	H	2	37.23	presence	3day	Yes	-0.39	2	11.4	2	9.6	-0.9	29.54	2.43	18.88	0.77	0	N	6.657	26.988	-0.604899283
11	3	3	A	3	3.76	presence	3day	Yes	0.25	2	11.4	2	9.6	-0.9	29.54	2.43	18.88	0.77	0	N	6.712	26.247	-0.509495128
12	2	39	H	2	39.05	absence	1day	Yes	0.02	0	NA	NA	NA	NA	32.37	2.07	18.6	0.99	0	N	6.598	26.917	-0.614024129
12	3	2	A	3	4.78	absence	1day	Yes	0.93	0	NA	NA	NA	NA	32.37	2.07	18.6	0.99	0	N	7.743	26.807	-0.514563804
13	5	5	A	5	8.67	presence	1day	No	0.73	2	9.2	2	10.5	0.65	29.21	2.66	18.45	0.35	0	N	4.0380625	27.8875	-0.301438131
14	2	39	H	2	40.95	presence	1day	Yes	0.98	2	10.9	2	11.2	0.15	33.08	2.86	18.33	0.64	0	N	6.667	24.087	-0.696907812
14	3	3	A	3	6.11	presence	1day	Yes	1.04	2	10.9	2	11.2	0.15	33.08	2.86	18.33	0.64	0	N	8.0220625	26.4185	-0.868092639
15	4	82	H	4	75.7	absence	3day	No	-1.58	0	NA	NA	NA	NA	29.49	2.28	18.2	0.6	0	N	5.593	24.663	-0.70373482
16	4	87	H	4	83.33	presence	1day	No	-0.92	2	9.5	2	11.54	1.02	30.12	2.6	17.98	0.91	0	N	7.151	26.503	-0.606139915
17	4	86	H	4	79.48	presence	3day	No	-1.63	2	9	2	11.14	1.07	32.3	3	18.08	0.91	0	N	5.833	23.505	-0.852162801
18	2	45	H	2	43.75	absence	3day	Yes	-0.63	0	NA	NA	NA	NA	28.28	2.68	17.63	0.54	0	N	6.268	25.749	-0.512623682
18	3	3	A	3	4.05	absence	3day	Yes	0.35	0	NA	NA	NA	NA	28.28	2.68	17.63	0.54	0	N	5.851	26.55	-0.631957355
19	5	5	A	5	7.32	presence	3day	No	0.46	2	11.2	2	11.95	0.38	27.87	2.74	17.43	0.05	0	N	5.1265625	24.4855	-0.68810731
20	5	5	A	5	9.1	absence	1day	No	0.82	0	NA	NA	NA	NA	29.69	3.28	17.33	0.32	0	N	6.8215625	25.9525	-0.650297182
21	5	5	A	5	6.99	absence	3day	No	0.4	0	NA	NA	NA	NA	24.48	2.05	17	0.71	0	N	5.9555625	26.1855	-0.560007258
22	4	88	H	4	87.51	absence	1day	No	-0.12	0	NA	NA	NA	NA	32.16	2.65	16.85	0.7	0	N	5.894	23.553	-0.852659246
23	2	35	H	2	33.19	presence	3day	Yes	-0.91	2	10.1	2	11.31	0.61	28.09	2.46	16.85	0.94	21.48	Y	7.106	23.897	-0.743683322
23	3	2	A	3	5.41	presence	3day	Yes	1.14	2	10.1	2	11.31	0.61	28.09	2.46	16.85	0.94	21.48	Y	8.7075625	26.6125	-0.94257817
24	2	43	H	2	45.46	absence	1day	Yes	1.23	0	NA	NA	NA	NA	30.74	2.22	16.68	0.97	31.87	Y	7.065	26.79	-0.956088389
24	3	2.79	A	2	3.01	absence	1day	Yes	0.58	0	NA	NA	NA	NA	30.74	2.22	16.68	0.97	31.87	Y	10.1330625	26.687	-0.562248136
25	5	5	A	5	8.92	presence	1day	No	0.78	2	10.2	2	11.9	0.85	32.12	2.32	16.63	0.1	0	N	4.3690625	27.3585	-0.361872449
26	2	40	H	2	37.1	presence	1day	Yes	-1.45	2	8.7	2	10.19	0.75	33.23	2.22	16.43	0.64	0	N	7.273	25.594	-0.745216293
26	3	3	A	3	4.79	presence	1day	Yes	0.6	2	8.7	2	10.19	0.75	33.23	2.22	16.43	0.64	0	N	8.3315625	26.323	-0.737188215
27	4	91	H	4	87.25	absence	3day	No	-0.94	0	NA	NA	NA	NA	34.17	2.2	16.48	1	31.31	Y	7.62	26.213	-0.686535501
28	4	78	H	4	76.58	presence	1day	No	-0.36	2	9	2	11.42	1.21	33.43	2.96	16.3	0.98	28.19	Y	8.465	23.619	-1.189712535
29	4	80	H	3	62.29	presence	3day	No	0.76	2	7.1	2	9.37	1.14	30.52	3.04	16.18	0.91	0	N	7.216	26.329	-0.634484173
30	2	35	H	2	32.89	absence	3day	Yes	-1.06	0	NA	NA	NA	NA	27.45	2.78	16.13	0.04	0	N	7.16	24.615	-0.767726819
30	3	3	A	2	2.8	absence	3day	Yes	0.4	0	NA	NA	NA	NA	27.45	2.78	16.13	0.04	0	N	5.6665625	24.132	-0.854897364
31	5	4	A	4	6.13	presence	3day	No	0.73	2	7.5	2	8.94	0.72	29.63	2.24	16.03	0.05	0	N	7.1805625	25.7355	-0.709624101
32	5	6	A	4	7.89	absence	1day	No	0.77	0	NA	NA	NA	NA	26.21	2.08	15.93	0.06	0	N	6.5090625	24.905	-0.752457487
33	5	7	A	5	10.27	absence	3day	No	0.65	0	NA	NA	NA	NA	27.05	2.03	15.88	0.07	0	N	6.6695625	23.916	-0.889402023
34	4	91	H	4	91.05	absence	1day	No	0.01	0	NA	NA	NA	NA	33.56	2.08	15.83	1	31.78	Y	9.85	26.316	-0.976486151
35	2	36	H	2	37.12	presence	3day	Yes	0.56	2	6.7	2	9.68	1.49	32.27	2.81	15.8	0.63	0	N	7.465	26.18	-0.673959951
35	3	2	A	3	4.57	presence	3day	Yes	0.86	2	6.7	2	9.68	1.49	32.27	2.81	15.8	0.63	0	N	6.0895625	25.271	-0.676443877
36	2	46	H	2	45.12	absence	1day	Yes	-0.44	0	NA	NA	NA	NA	32.16	2.13	15.75	0.91	0	N	7.118	25.607	-0.440059582
36	3	3	A	2	4.88	absence	1day	Yes	1.44	0	NA	NA	NA	NA	32.16	2.13	15.75	0.91	0	N	6.0710625	27.294	-0.72056468
37	5	5	A	5	8.47	presence	1day	No	0.69	2	7.8	1	3.23	-0.67	31.22	1.68	15.63	0.3	0	N	6.3730625	28.1735	-0.351181433
38	2	36	H	2	40.93	presence	1day	Yes	2.47	2	11.1	2	13.79	1.35	32.55	2.21	15.63	1	32.07	Y	7.773	24.412	-0.590957489
38	3	2	A	3	5.63	presence	1day	Yes	1.21	2	11.1	2	13.79	1.35	32.55	2.21	15.63	1	32.07	Y	7.4360625	26.7875	-0.958749172
39	4	83	H	4	79.41	absence	3day	No	-0.9	0	NA	NA	NA	NA	29.49	2.56	15.55	0.94	0	N	7.287	24.025	-0.948269557
40	4	79	H	4	80.94	presence	1day	No	0.48	2	11.6	2	12.48	0.44	31.38	2.28	15.5	0.96	28.38	Y	7.216	25.244	-0.777957759
41	4	78	H	4	71.45	presence	3day	No	-1.64	2	11.8	2	11.98	0.09	27.32	2.75	15.48	0.85	0	N	6.856	24.723	-0.80843998
42	2	35	H	2	31.33	absence	3day	Yes	-1.84	0	NA	NA	NA	NA	30.61	2.33	15.4	0.49	0	N	5.357	23.276	-0.240205861
42	3	3	A	3	4.71	absence	3day	Yes	0.57	0	NA	NA	NA	NA	30.61	2.33	15.4	0.49	0	N	4.4945625	28.6545	-0.833466678
43	5	6	A	5	7.09	presence	3day	No	0.22	2	10	2	10.28	0.14	30.65	2.5	15.38	0.06	0	N	5.3655625	23.249	-0.837021988
44	5	5	A	5	8.79	absence	1day	No	0.76	0	NA	NA	NA	NA	34.79	2.48	15.28	0.35	0	N	6.326	27.611	-0.41581313
45	5	5	A	5	8.45	absence	3day	No	0.69	0	NA	NA	NA	NA	31.51	2.21	15.18	0.31	0	N	5.3455625	27.8975	-0.342182617
46	4	71	H	4	75.09	absence	1day	No	1.02	0	NA	NA	NA	NA	31.36	2.62	15.13	0.78	0	N	6.59	24.76	-0.777699588
47	2	35	H	2	35.04	presence	3day	Yes	0.02	2	11	2	10.56	-0.22	33.73	2.52	15.15	0.36	0	N	6.281	23.33	-0.487909813
47	3	2	A	2	3.24	presence	3day	Yes	0.95	2	11	2	10.56	-0.22	33.73	2.52	15.15	0.36	0	N	5.6445625	26.6695	-0.917738115
48	2	34	H	2	33.73	absence	1day	Yes	-0.14	0	NA	NA	NA	NA	33.36	2.2	15.13	0.77	0	N	6.189	23.646	-0.365322204
48	3	2	A	3	5.28	absence	1day	Yes	1.09	0	NA	NA	NA	NA	33.36	2.2	15.13	0.77	0	N	6.952	28.266	-0.871038106
49	5	4	A	5	8.55	presence	1day	No	0.91	2	11.3	2	11.94	0.32	35.72	2.58	15.08	0.33	0	N	8.421	25.771	-0.842635911
50	2	36	H	2	34.1	presence	1day	Yes	-0.95	2	11	2	12.27	0.64	30.54	2.79	15.03	0.72	0	N	6.057	23.405	-0.33249383
50	3	3	A	3	4.1	presence	1day	Yes	0.37	2	11	2	12.27	0.64	30.54	2.79	15.03	0.72	0	N	5.3580625	27.993	-0.885547076
51	4	73	H	4	71.81	absence	3day	No	-0.3	0	NA	NA	NA	NA	32.1	2.35	15.18	1	20.89	Y	6.378	22.781	-0.993739615
52	4	75	H	4	73.51	presence	1day	No	-0.37	2	9.3	1	5.84	1.19	31.86	2.57	14.88	1	31.14	Y	8.725	23.297	-1.293953205
53	4	82	H	4	76.89	presence	3day	No	-1.28	2	9.4	2	11.7	1.15	28.22	3.31	14.7	0.97	27.77	Y	8.227	23.748	-1.126711954
54	2	38	H	2	37.77	absence	3day	Yes	-0.11	0	NA	NA	NA	NA	30.09	2.27	14.78	0.93	0	N	5.885	23.7	-0.409334511
54	3	2	A	3	3.7	absence	3day	Yes	0.57	0	NA	NA	NA	NA	30.09	2.27	14.78	0.93	0	N	5.7305625	27.422	-0.835227816
55	5	5	A	5	5.23	presence	3day	No	0.05	2	4.7	2	8.64	1.97	32.34	2.62	14.78	0.28	0	N	4.7175625	27.365	-0.373767345
56	5	4	A	5	6.36	absence	1day	No	0.47	0	NA	NA	NA	NA	32.04	1.81	14.73	0.03	0	N	7.9510625	25.232	-0.86357032
57	5	4	A	5	7.29	absence	3day	No	0.66	0	NA	NA	NA	NA	32.11	2.5	14.75	0.26	0	N	5.5185625	25.797	-0.575542658
58	4	61	H	4	62.23	absence	1day	No	0.31	0	NA	NA	NA	NA	30.26	2.8	14.65	0.9	0	N	5.696	22.051	-0.999497809
59	2	38	H	2	33.8	presence	3day	Yes	-2.1	2	9.6	2	11.18	0.79	30.41	2.38	14.55	0.74	0	N	6.762	23.868	-0.418023217
59	3	2	A	3	2.85	presence	3day	Yes	0.28	2	9.6	2	11.18	0.79	30.41	2.38	14.55	0.74	0	N	3.9700625	26.6075	-0.905626993
60	2	32	H	2	30.39	absence	1day	Yes	-0.81	0	NA	NA	NA	NA	27.76	2.5	14.5	0.89	0	N	5.664	23.625	-0.82318817
60	3	2	A	3	3.44	absence	1day	Yes	0.48	0	NA	NA	NA	NA	27.76	2.5	14.5	0.89	0	N	6.7850625	26.612	-0.56476748
