# Supplementary material for: Experimental indications of gardeners’ anecdotes that snails interfere with invasive slugs
Source: PeerJ. 2021 May 11;9:e11309. doi: 10.7717/peerj.11309 (PMC8121057; doi:10.7717/peerj.11309)
Supplement: Supplemental Information 3 — All factors and measurements that are the basis of the statistical analyses. [file peerj-09-11309-s003.csv]

BOX	Food	EGGCOUNT_start	weight_helix_ini	weight_salad_ini	weight_helix_end	eggcount_end	weight_salad_end	helix_weight_diff
1	eggsalad	5	22.51	2.04	19.87	5	0	-2.64
2	Salad		31.14	2.07	28.63	NA	0	-2.51
3	Eggs	5	18.86	NA	20.14	5	NA	1.28
4	Salad		17.21	2.04	15.82	NA	0.12	-1.39
5	Eggs	5	24.31	NA	21.36	5	NA	-2.95
6	Salad		14.78	2.03	13.3	NA	0	-1.48
7	Salad		23.25	2.01	21.52	NA	0.03	-1.73
8	eggsalad	5	27.65	2.01	25.78	5	0.12	-1.87
9	Salad		25.35	2.04	21.08	NA	0	-4.27
10	Salad		18.24	2.01	17.32	NA	0.06	-0.92
11	eggsalad	5	24.28	2.01	22.36	5	0	-1.92
12	Salad		25.82	2.08	26.96	NA	0.29	1.14
13	eggsalad	5	11.62	2.03	10.9	5	0	-0.72
14	Salad		17.7	2.06	16.6	NA	0.03	-1.1
15	Eggs	5	19.33	NA	18.95	5	NA	-0.38
16	Eggs	5	25.29	NA	24.04	5	NA	-1.25
17	Eggs	5	22.53	NA	20.18	5	NA	-2.35
18	eggsalad	5	24.35	2	22.12	5	0	-2.23
19	eggsalad	5	17.34	2.01	15.69	5	0.1	-1.65
20	Eggs	5	14.97	NA	14.58	5	NA	-0.39
21	Salad		19.9	2	18.91	NA	0.01	-0.99
22	Salad		35.33	2.04	35.06	NA	0	-0.27
23	Salad		23.06	2.06	21.43	NA	0	-1.63
24	Salad		15.37	2.02	14.49	NA	0	-0.88
25	Eggs	5	19.34	NA	17.72	5	NA	-1.62
26	Eggs	5	25.83	NA	24.78	5	NA	-1.05
27	Eggs	5	25.6	NA	23.63	5	NA	-1.97
28	Salad		21.12	2.06	20.38	NA	0.04	-0.74
29	Salad		23.06	2.01	20.15	NA	0	-2.91
30	eggsalad	5	22	2.05	20.81	4	0.124	-1.19
31	Salad		24	2.09	22.72	NA	0.05	-1.28
32	Eggs	5	22.52	NA	21.83	5	NA	-0.69
33	Eggs	5	28.81	NA	27.95	5	NA	-0.86
34	eggsalad	5	18.31	2.01	17.47	4	0	-0.84
35	Eggs	5	26.99	NA	25.35	5	NA	-1.64
36	eggsalad	5	19.67	2.03	17.87	5	0	-1.8
37	eggsalad	5	32.37	2.01	30.92	5	0	-1.45
38	Salad		23.7	2.07	22.88	NA	0	-0.82
39	Eggs	5	13.94	NA	13.34	5	NA	-0.6
40	Eggs	5	18.23	NA	17.51	5	NA	-0.72
41	eggsalad	5	16.85	2.04	18.29	5	0.1	1.44
42	Eggs	5	32.2	NA	29.67	5	NA	-2.53
43	eggsalad	5	16.1	2.01	13.92	5	0	-2.18
44	Eggs	5	20.69	NA	19.2	5	NA	-1.49
45	Eggs	5	23.54	NA	22.92	5	NA	-0.62
46	Eggs	5	18.9	NA	17.09	5	NA	-1.81
47	Salad		18.21	2.01	16.38	NA	0	-1.83
48	eggsalad	5	17.32	2.04	17.02	4	0	-0.3
49	eggsalad	5	27.21	2.03	25.55	5	0	-1.66
50	Eggs	5	15.27	NA	14.28	5	NA	-0.99
51	Salad		21.69	2.08	20.54	NA	0	-1.15
52	eggsalad	5	17.32	2.02	16.09	5	0	-1.23
53	eggsalad	5	17.17	2.06	15.56	5	0	-1.61
54	eggsalad	5	32.13	2	28.54	5	0	-3.59
55	eggsalad	5	28.14	2.07	27.33	5	0	-0.81
56	eggsalad	5	28.86	2.03	25.36	5	0	-3.5
57	eggsalad	5	16.62	2.01	14.97	5	0	-1.65
58	Salad		24.6	2.09	16.86	NA	0	-7.74
59	Eggs	5	31.15	NA	29.62	5	0	-1.53
60	Salad		18.98	2.07	21.37	NA	0	2.39
